# Supplementary material for: Weighted Gene Co-Expression Network Analysis to Explore Hub Genes of Resveratrol Biosynthesis in Exocarp and Mesocarp of ‘Summer Black’ Grape
Source: Plants (Basel). 2023 Jan 28;12(3):578. doi: 10.3390/plants12030578 (PMC9920568; doi:10.3390/plants12030578)
Supplement: Supplementary file 1 [file plants-12-00578-s001.zip › Supplementary Materials.xlsx]

## Sheet: S1
KEGG enriched metabolic pathways in three modules
Module	Pathway	ko_ID	Unigene	Unigene_all
magenta	alpha-Linolenic acid metabolism	ko00592	3	104
	Anthocyanin biosynthesis	ko00942	2	104
	Arachidonic acid metabolism	ko00590	3	104
	Arginine and proline metabolism	ko00330	3	104
	Ascorbate and aldarate metabolism	ko00053	2	104
	beta-Alanine metabolism	ko00410	2	104
	Biosynthesis of amino acids	ko01230	1	104
	Biosynthesis of unsaturated fatty acids	ko01040	1	104
	Brassinosteroid biosynthesis	ko00905	1	104
	Carotenoid biosynthesis	ko00906	2	104
	Carbon metabolism	ko01200	1	104
	Cyanoamino acid metabolism	ko00460	1	104
	Fatty acid biosynthesis	ko00061	1	104
	Fatty acid degradation	ko00071	2	104
	Fatty acid elongation	ko00062	2	104
	Fatty acid metabolism	ko01212	2	104
	Flavone and flavonol biosynthesis	ko00944	11	104
	Flavonoid biosynthesis	ko00941	16	104
	Galactose metabolism	ko00052	2	104
	Glutathione metabolism	ko00480	4	104
	Glycerolipid metabolism	ko00561	5	104
	Glycine, serine and threonine metabolism	ko00260	1	104
	Glycolysis / Gluconeogenesis	ko00010	2	104
	Glyoxylate and dicarboxylate metabolism	ko00630	1	104
	Histidine metabolism	ko00340	2	104
	Isoflavonoid biosynthesis	ko00943	2	104
	Limonene and pinene degradation	ko00903	2	104
	Lysine degradation	ko00310	2	104
	MAPK signaling pathway - plant	ko04016	5	104
	Monoterpenoid biosynthesis	ko00902	9	104
	Monoterpenoid biosynthesis	ko02010	8	104
	Pantothenate and CoA biosynthesis	ko00770	2	104
	Phenylalanine metabolism	ko00360	1	104
	Phenylalanine, tyrosine and tryptophan biosynthesis	ko00400	1	104
	Phenylpropanoid biosynthesis	ko00940	4	104
	Porphyrin and chlorophyll metabolism	ko00860	2	104
	Propanoate metabolism	ko00640	1	104
	Pyruvate metabolism	ko00620	3	104
	Sesquiterpenoid and triterpenoid biosynthesis	ko00909	2	104
	Starch and sucrose metabolism	ko00500	4	104
	Sulfur metabolism	ko00920	2	104
	Taurine and hypotaurine metabolism	ko00430	1	104
	Tryptophan metabolism	ko00380	2	104
	Ubiquinone and other terpenoid-quinone biosynthesis	ko00130	3	104
	Valine, leucine and isoleucine degradation	ko00280	2	104
	Various types of N-glycan biosynthesis	ko00513	1	104
cyan	Amino sugar and nucleotide sugar metabolism	ko00520	3	74
	Ascorbate and aldarate metabolism	ko00053	1	74
	Biosynthesis of amino acids	ko01230	2	74
	Butanoate metabolism	ko00650	1	74
	Carbon metabolism	ko01200	3	74
	Circadian rhythm - plant	ko04712	3	74
	Cutin, suberine and wax biosynthesis	ko00073	1	74
	Cyanoamino acid metabolism	ko00460	1	74
	Fatty acid biosynthesis	ko00061	1	74
	Fatty acid elongation	ko00062	2	74
	Flavone and flavonol biosynthesis	ko00944	1	74
	Flavonoid biosynthesis	ko00941	4	74
	Galactose metabolism	ko00052	1	74
	Glycerolipid metabolism	ko00561	1	74
	Glycine, serine and threonine metabolism	ko00260	1	74
	Glycolysis / Gluconeogenesis	ko00010	4	74
	Glycosylphosphatidylinositol (GPI)-anchor biosynthesis	ko00563	1	74
	Inositol phosphate metabolism	ko00562	1	74
	Linoleic acid metabolism	ko00591	1	74
	Nitrogen metabolism	ko00910	3	74
	Pentose and glucuronate interconversions	ko00040	1	74
	Pentose phosphate pathway	ko00030	1	74
	Phenylalanine metabolism	ko00360	1	74
	Phenylpropanoid biosynthesis	ko00940	5	74
	Phosphatidylinositol signaling system	ko04070	1	74
	Purine metabolism	ko00230	3	74
	Pyruvate metabolism	ko00620	2	74
	Starch and sucrose metabolism	ko00500	2	74
	Stilbenoid, diarylheptanoid and gingerol biosynthesis	ko00945	1	74
	Tropane, piperidine and pyridine alkaloid biosynthesis	ko00960	2	74
	Tryptophan metabolism	ko00380	1	74
	Ubiquinone and other terpenoid-quinone biosynthesis	ko00130	1	74
	Valine, leucine and isoleucine degradation	ko00280	1	74
purple	Amino sugar and nucleotide sugar metabolism	ko00520	3	84
	Arachidonic acid metabolism	ko00590	1	84
	Biosynthesis of amino acids	ko01230	1	84
	Carbon metabolism	ko01200	1	84
	Carotenoid biosynthesis	ko00906	1	84
	Cutin, suberine and wax biosynthesis	ko00073	1	84
	Cyanoamino acid metabolism	ko00460	3	84
	Cysteine and methionine metabolism	ko00270	1	84
	Ether lipid metabolism	ko00565	1	84
	Fatty acid degradation	ko00071	1	84
	Flavonoid biosynthesis	ko00941	26	84
	Fructose and mannose metabolism	ko00051	1	84
	Galactose metabolism	ko00052	2	84
	Glutathione metabolism	ko00480	3	84
	Glycerophospholipid metabolism	ko00564	1	84
	Glycolysis / Gluconeogenesis	ko00010	1	84
	Glycosylphosphatidylinositol (GPI)-anchor biosynthesis	ko00563	1	84
	MAPK signaling pathway - plant	ko04016	6	84
	Pentose phosphate pathway	ko00030	1	84
	Phenylalanine metabolism	ko00360	10	84
	Phenylpropanoid biosynthesis	ko00940	16	84
	Phosphonate and phosphinate metabolism	ko00440	1	84
	Starch and sucrose metabolism	ko00500	1	84
	Stilbenoid, diarylheptanoid and gingerol biosynthesis	ko00945	10	84
	Ubiquinone and other terpenoid-quinone biosynthesis	ko00130	2	84
	Valine, leucine and isoleucine degradation	ko00280	1	84

## Sheet: S2
Annotation of genes enriched in four pathways
pathway	Unigenes	Symbol	NR-annotation
Flavonoid biosynthesis ko00941	VIT_02s0025g04720	ANS	leucoanthocyanidin dioxygenase [Vitis vinifera]
	VIT_04s0023g03370	F3H	naringenin,2-oxoglutarate 3-dioxygenase [Vitis vinifera]
	VIT_05s0136g00260	CHS	PREDICTED: chalcone synthase 2 [Vitis vinifera]
	VIT_06s0004g08150	CYP73A	PREDICTED: trans-cinnamate 4-monooxygenase [Vitis vinifera]
	VIT_06s0009g02810	F3’5’H	uncharacterized protein LOC100261319 [Vitis vinifera]
	VIT_06s0009g02830	F3’5’H	hypothetical protein VITISV_038260 [Vitis vinifera]
	VIT_06s0009g02840	F3’5’H	PREDICTED: flavonoid 3&apos;,5&apos;-hydroxylase 2-like [Vitis vinifera]
	VIT_06s0009g02860	F3’5’H	PREDICTED: flavonoid 3&apos;,5&apos;-hydroxylase 2 [Vitis vinifera]
	VIT_06s0009g02880	F3’5’H	PREDICTED: flavonoid 3&apos;,5&apos;-hydroxylase 2-like [Vitis vinifera]
	VIT_06s0009g02910	F3’5’H	PREDICTED: flavonoid 3&apos;,5&apos;-hydroxylase 2-like [Vitis vinifera]
	VIT_06s0009g02920	F3’5’H	PREDICTED: flavonoid 3&apos;,5&apos;-hydroxylase 2-like [Vitis vinifera]
	VIT_06s0009g02970	F3’5’H	PREDICTED: flavonoid 3&apos;,5&apos;-hydroxylase 2-like [Vitis vinifera]
	VIT_06s0009g03000	F3’5’H	PREDICTED: flavonoid 3&apos;,5&apos;-hydroxylase 2-like [Vitis vinifera]
	VIT_06s0009g03010	F3’5’H	PREDICTED: flavonoid 3&apos;,5&apos;-hydroxylase 2-like [Vitis vinifera]
	VIT_10s0042g00870	CHS	Stilbene synthase 5 [Vitis vinifera]
	VIT_10s0042g00890	CHS	Stilbene synthase 2 [Vitis vinifera]
	VIT_10s0042g00920	CHS	PREDICTED: stilbene synthase 2 [Vitis vinifera]
	VIT_11s0065g00350	CYP73A	PREDICTED: cytochrome P450 CYP73A100 [Vitis vinifera]
	VIT_13s0067g03820	CHI	RecName: Full=Chalcone--flavonone isomerase 2; Short=Chalcone isomerase 2 [Vitis vinifera]
	VIT_14s0030g01950	HCT	PREDICTED: protein ECERIFERUM 26-like [Vitis vinifera]
	VIT_16s0050g01660	PGT1	PREDICTED: UDP-glycosyltransferase 88B1 [Vitis vinifera]
	VIT_16s0100g00750	CHS	PREDICTED: stilbene synthase 2 [Vitis vinifera]
	VIT_16s0100g00770	CHS	PREDICTED: stilbene synthase 3 isoform X1 [Vitis vinifera]
	VIT_16s0100g00780	CHS	RecName: Full=Stilbene synthase 5; AltName: Full=Resveratrol synthase 5; AltName: Full=Trihydroxystilbene synthase 5; Short=StSy 5 [Vitis vinifera]
	VIT_16s0100g00800	CHS	stilbene synthase 4-like [Vitis riparia]
	VIT_16s0100g00810	CHS	stilbene synthase 4-like [Vitis riparia]
	VIT_16s0100g00830	CHS	PREDICTED: stilbene synthase 5-like [Vitis vinifera]
	VIT_16s0100g00840	CHS	PREDICTED: stilbene synthase 4 isoform X1 [Vitis vinifera]
	VIT_16s0100g00850	CHS	PREDICTED: stilbene synthase 4-like [Vitis vinifera]
	VIT_16s0100g00860	CHS	Stilbene synthase 4 [Vitis vinifera]
	VIT_16s0100g00880	CHS	PREDICTED: stilbene synthase 4-like [Vitis vinifera]
	VIT_16s0100g00910	CHS	PREDICTED: stilbene synthase 5 [Vitis vinifera]
	VIT_16s0100g00920	CHS	PREDICTED: stilbene synthase 4-like [Vitis vinifera]
	VIT_16s0100g00930	CHS	PREDICTED: stilbene synthase 4-like [Vitis vinifera]
	VIT_16s0100g00940	CHS	PREDICTED: stilbene synthase 4-like [Vitis vinifera]
	VIT_16s0100g00990	CHS	PREDICTED: stilbene synthase 2 isoform X3 [Vitis vinifera]
	VIT_16s0100g01000	CHS	PREDICTED: stilbene synthase 4-like [Vitis vinifera]
	VIT_16s0100g01020	CHS	PREDICTED: stilbene synthase 4-like [Vitis vinifera]
	VIT_16s0100g01070	CHS	PREDICTED: stilbene synthase 1 [Vitis vinifera]
	VIT_16s0100g01100	CHS	PREDICTED: stilbene synthase 1 [Vitis vinifera]
	VIT_16s0100g01120	CHS	PREDICTED: stilbene synthase 5 [Vitis vinifera]
	VIT_16s0100g01150	CHS	PREDICTED: stilbene synthase 6 [Vitis vinifera]
	VIT_18s0001g03470	FLS	PREDICTED: flavonol synthase/flavanone 3-hydroxylase [Vitis vinifera]
	VIT_18s0001g14310	F3H	PREDICTED: flavanone 3-dioxygenase [Vitis vinifera]
	Vitis_vinifera_newGene_1642	F3’5’H	PREDICTED: flavonoid 3',5'-hydroxylase 2-like [Vitis vinifera]
Phenylpropanoid biosynthesis ko00940	VIT_00s0220g00070	beta-glucosidase	PREDICTED: beta-glucosidase 42 [Vitis vinifera]
	VIT_01s0010g02740	4CL	PREDICTED: 4-coumarate--CoA ligase-like 9 [Vitis vinifera]
	VIT_02s0012g01570	CCR	unnamed protein product, partial [Vitis vinifera]
	VIT_02s0025g02920	COMT	PREDICTED: caffeic acid 3-O-methyltransferase [Vitis vinifera]
	VIT_04s0023g02900	F5H	PREDICTED: cytochrome P450 84A1 [Vitis vinifera]
	VIT_06s0004g02620	HCT	PREDICTED: phenylalanine ammonia-lyase [Vitis vinifera]
	VIT_06s0004g08150	CYP73A	PREDICTED: trans-cinnamate 4-monooxygenase [Vitis vinifera]
	VIT_08s0040g01710	PAL	PREDICTED: phenylalanine ammonia-lyase [Vitis vinifera]
	VIT_10s0003g05430	cinnamyl-alcohol dehydrogenase	Berberine bridge enzyme-like 21 [Vitis vinifera]
	VIT_11s0016g05320	peroxidase	unnamed protein product, partial [Vitis vinifera]
	VIT_11s0065g00350	CYP73A	PREDICTED: cytochrome P450 CYP73A100 [Vitis vinifera]
	VIT_13s0019g04460	PAL	PREDICTED: phenylalanine ammonia-lyase G1 [Vitis vinifera]
	VIT_14s0030g01950	HCT	PREDICTED: protein ECERIFERUM 26-like [Vitis vinifera]
	VIT_14s0066g01150	CCR	PREDICTED: cinnamoyl-CoA reductase-like SNL6 [Vitis vinifera]
	VIT_16s0039g01100	PAL	PREDICTED: phenylalanine ammonia-lyase [Vitis vinifera]
	VIT_16s0039g01110	PAL	PREDICTED: phenylalanine ammonia-lyase [Vitis vinifera]
	VIT_16s0039g01120	PAL	PREDICTED: phenylalanine ammonia-lyase-like [Vitis vinifera]
	VIT_16s0039g01130	PAL	PREDICTED: phenylalanine ammonia-lyase [Vitis vinifera]
	VIT_16s0039g01170	PAL	PREDICTED: phenylalanine ammonia-lyase [Vitis vinifera]
	VIT_16s0039g01240	PAL	PREDICTED: phenylalanine ammonia-lyase-like [Vitis vinifera]
	VIT_16s0039g01300	PAL	PREDICTED: phenylalanine ammonia-lyase-like [Vitis vinifera]
	VIT_16s0039g01320	PAL	PREDICTED: phenylalanine ammonia-lyase 1-like [Vitis vinifera]
	VIT_16s0039g01360	PAL	PREDICTED: phenylalanine ammonia-lyase [Vitis vinifera]
	VIT_16s0039g01670	CCR	PREDICTED: cinnamoyl-CoA reductase-like SNL6 isoform X1 [Vitis vinifera]
	VIT_16s0039g02040	4CL	PREDICTED: 4-coumarate--CoA ligase 2 [Vitis vinifera]
Phenylalanine metabolism ko00360	VIT_06s0004g02620	HCT	PREDICTED: phenylalanine ammonia-lyase [Vitis vinifera]
	VIT_08s0040g01710	PAL	PREDICTED: phenylalanine ammonia-lyase [Vitis vinifera]
	VIT_13s0019g04460	PAL	PREDICTED: phenylalanine ammonia-lyase G1 [Vitis vinifera]
	VIT_16s0039g01110	PAL	phenylalanine ammonia-lyase-like [Vitis riparia]
	VIT_16s0039g01120	PAL	PREDICTED: phenylalanine ammonia-lyase-like [Vitis vinifera]
	VIT_16s0039g01130	PAL	PREDICTED: phenylalanine ammonia-lyase [Vitis vinifera]
	VIT_16s0039g01170	PAL	PREDICTED: phenylalanine ammonia-lyase [Vitis vinifera]
	VIT_16s0039g01240	PAL	PREDICTED: phenylalanine ammonia-lyase-like [Vitis vinifera]
	VIT_16s0039g01300	PAL	PREDICTED: phenylalanine ammonia-lyase-like [Vitis vinifera]
	VIT_16s0039g01320	PAL	PREDICTED: phenylalanine ammonia-lyase 1-like [Vitis vinifera]
	VIT_16s0039g01360	PAL	PREDICTED: phenylalanine ammonia-lyase [Vitis vinifera]
stilbene, diarylheptane and gingerol biosynthesis ko00945	VIT_06s0004g08150	CYP73A	PREDICTED: trans-cinnamate 4-monooxygenase [Vitis vinifera]
	VIT_11s0065g00350	CYP73A	PREDICTED: cytochrome P450 CYP73A100 [Vitis vinifera]
	VIT_14s0030g01950	HCT	PREDICTED: protein ECERIFERUM 26-like [Vitis vinifera]
	VIT_16s0100g00900	STS	PREDICTED: stilbene synthase 4 [Vitis vinifera]
	VIT_16s0100g00950	STS	hypothetical protein VITISV_005184 [Vitis vinifera]
	VIT_16s0100g00960	STS	Stilbene synthase 4 [Vitis vinifera]
	VIT_16s0100g01010	STS	PREDICTED: stilbene synthase 2 [Vitis vinifera]
	VIT_16s0100g01030	STS	RecName: Full=Stilbene synthase 3; AltName: Full=PSV368; AltName: Full=Resveratrol synthase 3; AltName: Full=Trihydroxystilbene synthase 3; Short=StSy 3 [Vitis vinifera]
	VIT_16s0100g01130	STS	stilbene synthase [Vitis quinquangularis]
	VIT_16s0100g01190	STS	stilbene synthase [Vitis pseudoreticulata]
	VIT_16s0100g01200	STS	stilbene synthase 6 [Vitis vinifera]

## Sheet: S3
Hub genes
Gene ID	Symbol	NR_annotation
VIT_16s0039g01100	PAL	PREDICTED: phenylalanine ammonia-lyase [Vitis vinifera]
VIT_16s0039g01110	PAL	phenylalanine ammonia-lyase-like [Vitis riparia]
VIT_16s0039g01120	PAL	PREDICTED: phenylalanine ammonia-lyase-like [Vitis vinifera]
VIT_16s0039g01130	PAL	PREDICTED: phenylalanine ammonia-lyase [Vitis vinifera]
VIT_16s0039g01170	PAL	PREDICTED: phenylalanine ammonia-lyase [Vitis vinifera]
VIT_16s0100g00780	STS	RecName: Full=Stilbene synthase 5; AltName: Full=Resveratrol synthase 5; AltName: Full=Trihydroxystilbene synthase 5; Short=StSy 5 [Vitis vinifera]
VIT_16s0100g01010	STS	PREDICTED: stilbene synthase 2 [Vitis vinifera]
VIT_16s0100g00990	STS	PREDICTED: stilbene synthase 2 isoform X3 [Vitis vinifera]
VIT_16s0100g00770	STS	PREDICTED: stilbene synthase 3 isoform X1 [Vitis vinifera]
VIT_16s0100g00750	STS	PREDICTED: stilbene synthase 2 [Vitis vinifera]
VIT_16s0100g00910	STS	PREDICTED: stilbene synthase 5 [Vitis vinifera]
VIT_16s0100g01030	STS	RecName: Full=Stilbene synthase 3; AltName: Full=PSV368; AltName: Full=Resveratrol synthase 3; AltName: Full=Trihydroxystilbene synthase 3; Short=StSy 3 [Vitis vinifera]
VIT_16s0100g00810	STS	stilbene synthase 4-like [Vitis riparia]
VIT_16s0100g00830	STS	PREDICTED: stilbene synthase 5-like [Vitis vinifera]
VIT_16s0100g01120	STS	PREDICTED: stilbene synthase 5 [Vitis vinifera]
VIT_16s0100g01190	STS	stilbene synthase [Vitis pseudoreticulata]
VIT_16s0100g01150	STS	PREDICTED: stilbene synthase 6 [Vitis vinifera]
VIT_16s0039g01300	PAL	PREDICTED: phenylalanine ammonia-lyase-like [Vitis vinifera]
VIT_16s0039g01320	PAL	PREDICTED: phenylalanine ammonia-lyase 1-like [Vitis vinifera]
VIT_16s0100g01160	STS	PREDICTED: stilbene synthase 1 [Vitis vinifera]
VIT_16s0100g01130	STS	stilbene synthase [Vitis quinquangularis]
VIT_16s0039g01240	PAL	PREDICTED: phenylalanine ammonia-lyase-like [Vitis vinifera]
VIT_16s0100g01070	STS	PREDICTED: stilbene synthase 1 [Vitis vinifera]
VIT_16s0100g00930	STS	PREDICTED: stilbene synthase 4-like [Vitis vinifera]
VIT_16s0100g00860	STS	Stilbene synthase 4 [Vitis vinifera]
VIT_16s0100g01100	STS	PREDICTED: stilbene synthase 1 [Vitis vinifera]
VIT_16s0100g01200	STS	stilbene synthase 6 [Vitis vinifera]
VIT_10s0042g00920	STS	PREDICTED: stilbene synthase 2 [Vitis vinifera]
VIT_16s0100g00900	STS	PREDICTED: stilbene synthase 4 [Vitis vinifera]
VIT_16s0100g00850	STS	PREDICTED: stilbene synthase 4-like [Vitis vinifera]
VIT_16s0100g01020	STS	PREDICTED: stilbene synthase 4-like [Vitis vinifera]
VIT_10s0042g00870	STS	Stilbene synthase 5 [Vitis vinifera]
VIT_16s0100g00940	STS	PREDICTED: stilbene synthase 4-like [Vitis vinifera]
VIT_16s0100g00920	STS	PREDICTED: stilbene synthase 4-like [Vitis vinifera]

## Sheet: S4
RT-qPCR primers
Gene ID	Forward sequence (5'-3')	Reverse sequence(5'-3')
VvGAPDH	TTCTCGTTGAGGGCTATTCCA	CAACATTCATTCCCTTGGAGGT
VIT_16s0100g01030	TTCAGGGTCACTAAGAGCGAGC	CAACATTCATTCCCTTGGAGGT
VIT_16s0100g01120	TGCAGGAACAGACACTTCATCA	TTGTAGGTATGGAAGTTTTGGC
VIT_16s0100g01190	TAGGGCTCGAACCATCTGTCAG	CGGAAGGACCACGAAATGTAAC
VIT_16s0039g01300	CCATCAATTCCGAACCGAATCA	GAGCACCGTTCCAAGCACTGAG
VIT_16s0039g01170	AGTCATCCGAGCATCAACTAAA	CTGAGAACTGGGCAAACATAAG
VIT_16s0039g01240	GGGGATTCTAAGATATGGATGC	ACCTGCGATATGGTAAGCGTCT

## Sheet: S5
Statistics of sequencing data quality from 'Summer Black' Grape samples
Samples	Raw reads	Clean reads	GC Content	%≥Q30
CP1	49531570	24765785	0.4652	0.9465
CP2	42839184	21419592	0.4658	0.9333
CP3	46358448	23179224	0.4668	0.9453
CR1	39649628	19824814	0.4708	0.939
CR2	39343228	19671614	0.4717	0.941
CR3	57261354	28630677	0.4672	0.9485
QP1	42975462	21487731	0.4615	0.9511
QP2	49904548	24952274	0.4628	0.949
QP3	40931308	20465654	0.4678	0.9549
QR1	45829786	22914893	0.4658	0.9387
QR2	53320156	26660078	0.4593	0.9325
QR3	48867788	24433894	0.4581	0.9325
ZP1	47669176	23834588	0.4837	0.9468
ZP2	58452172	29226086	0.4711	0.9491
ZP3	42576368	21288184	0.4711	0.9395
ZR1	47414924	23707462	0.4666	0.9278
ZR2	52445394	26222697	0.4772	0.9495
ZR3	50791972	25395986	0.4746	0.9489

## Sheet: S6
Statistics of the number of differential genes
Stage	Group	DEGs_total	DEGs_up	DEGs_down
S1	Mesocarp_vs_Exocarp	2523	1798	725
S3	Mesocarp_vs_Exocarp	3139	2341	798
S5	Mesocarp_vs_Exocarp	2743	729	2014
Up-regulated and down-regulated mean that the expression level in the Exocarp is higher and lower than that in Mesocarp, respectively.
The DEGs were defined by the criteria of |log2 FoldChange | =2， and the FDR<0.01.
